# Supplementary material for: The Economic Burden of Non-Typhoidal Salmonella and Invasive Non-Typhoidal Salmonella Infection: A Systematic Literature Review
Source: Vaccines (Basel). 2024 Jul 9;12(7):758. doi: 10.3390/vaccines12070758 (PMC11281589; doi:10.3390/vaccines12070758)
Supplement: Supplementary file 1 [file vaccines-12-00758-s001.zip]

Archive with 1 entries (1 files):
- vaccines-3064156-supplementary.pdf
